# Supplementary material for: Do Stainless-Steel Pins Coated with Fibroblast Growth Factor–Calcium Phosphatase Composite Layers Have Anti-Infective Effects?
Source: Medicina (Kaunas). 2024 Aug 30;60(9):1419. doi: 10.3390/medicina60091419 (PMC11434512; doi:10.3390/medicina60091419)
Supplement: Supplementary file 1 [file medicina-60-01419-s001.zip]

Archive with 1 entries (1 files):
- medicina-3132470-supplementary.pdf
